# Supplementary material for: In Search of Preferential Macrocyclic Hosts for Sulfur Mustard Sensing and Recognition: A Computational Investigation through the New Composite Method r2SCAN-3c of the Key Factors Influencing the Host-Guest Interactions
Source: Nanomaterials (Basel). 2022 Jul 22;12(15):2517. doi: 10.3390/nano12152517 (PMC9329917; doi:10.3390/nano12152517)
Supplement: Supplementary file 1 [file nanomaterials-12-02517-s001.zip]

Archive with 1 entries (1 files):
- nanomaterials-1817940-supplementary.pdf
